# Supplementary material for: Feature Selection and Model Optimization for Survival Prediction in Patients with Angina Pectoris
Source: J Clin Med. 2025 Nov 16;14(22):8111. doi: 10.3390/jcm14228111 (PMC12653679; doi:10.3390/jcm14228111)
Supplement: Supplementary file 1 [file jcm-14-08111-s001.zip]

Archive with 1 entries (1 files):
- jcm-3954953-supplementary.pdf
